# Supplementary material for: Kindlin-2 Mediates Mechanical Activation of Cardiac Myofibroblasts
Source: Cells. 2020 Dec 17;9(12):2702. doi: 10.3390/cells9122702 (PMC7766948; doi:10.3390/cells9122702)
Supplement: Supplementary file 1 [file cells-09-02702-s001.zip]

Archive with 2 entries (2 files):
- Supplementary Video V1 - control.avi
- Supplementary Video V2 - strained.avi
